# Supplementary material for: Zinc solubilizing bacteria and their potential as bioinoculant for growth promotion of green soybean (Glycine max L. Merr.)
Source: PeerJ. 2023 May 10;11:e15128. doi: 10.7717/peerj.15128 (PMC10182760; doi:10.7717/peerj.15128)
Supplement: Supplemental Information 5 [file peerj-11-15128-s005.txt]

LOCUS       OL721880                1429 bp    DNA     linear   BCT 06-DEC-2021
DEFINITION  Bacillus mycoides strain KEX206 16S ribosomal RNA gene, partial
            sequence.
ACCESSION   OL721880
VERSION     OL721880
KEYWORDS    .
SOURCE      Bacillus mycoides (Bacillus weihenstephanensis)
  ORGANISM  Bacillus mycoides
            Bacteria; Firmicutes; Bacilli; Bacillales; Bacillaceae; Bacillus;
            Bacillus cereus group.
REFERENCE   1  (bases 1 to 1429)
  AUTHORS   Srithaworn,M. and Chunhachart,O.
  TITLE     Direct Submission
  JOURNAL   Submitted (06-DEC-2021) Department of Microbiology, Kasetsart
            University, Faculty of Liberal Arts and Sciences, Kasetsart
            University, Nakhon Pathom 73140, Thailand
COMMENT     ##Assembly-Data-START##
            Sequencing Technology :: Sanger dideoxy sequencing
            ##Assembly-Data-END##
FEATURES             Location/Qualifiers
     source          1..1429
                     /organism="Bacillus mycoides"
                     /mol_type="genomic DNA"
                     /strain="KEX206"
                     /isolation_source="soil"
                     /db_xref="taxon:1405"
                     /collection_date="Dec-2020"
                     /collected_by="Orawan Chunhachart"
     rRNA            <1..>1429
                     /product="16S ribosomal RNA"
ORIGIN      
        1 gtatacatgc agtcgagcga tggattaaga gcttgctctt atgaagttag cggcggacgg
       61 gtgagtaaca cgtgggtaac ctgcccataa gactgggata actccgggaa accggggcta
      121 ataccggata acattttgcg ctgcatggcg cgaaattgaa aggcggcttc ggctgtcact
      181 tatggatgga cccgcgtcgc attagctagt tggtgaggta acggctcacc aaggcaacga
      241 tgcgtagccg acctgagagg gtgatcggcc acactgggac tgagacacgg cccagactcc
      301 tacgggaggc agcagtaggg aatcttccgc aatggacgaa agtctgacgg agcaacgccg
      361 cgtgagtgat gaaggctttc gggtcgtaaa actctgttgt tagggaagaa caagtgctag
      421 ttgaataagc tggcaccttg acggtaccta accagaaagc cacggctaac tacgtgccag
      481 cagccgcggt aatacgtagg tggcaagcgt tatccggaat tattgggcgt aaagcgcgcg
      541 caggtggttc ttaagtctga tgtgaaagcc cacggctcaa ccgtggaggg tcattggaaa
      601 ctgggagact tgagtgcaga agaggaaagt ggaattccat gtgtagcggt gaaatgcgta
      661 gagatatgga ggaacaccag tggcgaaggc gactttctgg tctgtaactg acactgaggc
      721 gcgaaagcgt ggggagcaaa caggattaga taccctggta gtccacgccg taaacgatga
      781 gtgctaagtg ttagagggtt tccgcccttt agtgctgaag ttaacgcatt aagcactccg
      841 cctggggagt acggccgcaa ggctgaaact caaaggaatt gacgggggcc cgcacaagcg
      901 gtggagcatg tggtttaatt cgaagcaacg cgaagaacct taccaggtct tgacatcctc
      961 tgacaaccct agagataggg cttccccttc gggggcagag tgacaggtgg tgcatggttg
     1021 tcgtcagctc gtgtcgtgag atgttgggtt aagtcccgca acgagcgcaa cccttgatct
     1081 tagttgccat cattaagttg ggcactctaa ggtgactgcc ggtgacaaac cggaggaagg
     1141 tggggatgac gtcaaatcat catgcccctt atgacctggg ctacacacgt gctacaatgg
     1201 acggtacaaa gagctgcaag accgcgaggt ggagctaatc tcataaaacc gttctcagtt
     1261 cggattgtag gctgcaactc gcctacatga agctggaatc gctagtaatc gcggatcagc
     1321 atgccgcggt gaatacgttc ccgggccttg tacacaccgc ccgtcacacc acgagagttt
     1381 gtaacacccg aagtcggtgg ggtaaccttt tggagccagc cgcctaagt

LOCUS       OL721885                1381 bp    DNA     linear   BCT 06-DEC-2021
DEFINITION  Priestia aryabhattai strain KEX505 16S ribosomal RNA gene, partial
            sequence.
ACCESSION   OL721885
VERSION     OL721885
KEYWORDS    .
SOURCE      Priestia aryabhattai
  ORGANISM  Priestia aryabhattai
            Bacteria; Firmicutes; Bacilli; Bacillales; Bacillaceae; Priestia.
REFERENCE   1  (bases 1 to 1381)
  AUTHORS   Srithaworn,M. and Chunhachart,O.
  TITLE     Direct Submission
  JOURNAL   Submitted (06-DEC-2021) Department of Microbiology, Kasetsart
            University, Faculty of Liberal Arts and Sciences, Kasetsart
            University, Nakhon Pathom 73140, Thailand
COMMENT     ##Assembly-Data-START##
            Sequencing Technology :: Sanger dideoxy sequencing
            ##Assembly-Data-END##
FEATURES             Location/Qualifiers
     source          1..1381
                     /organism="Priestia aryabhattai"
                     /mol_type="genomic DNA"
                     /strain="KEX505"
                     /isolation_source="soil"
                     /db_xref="taxon:412384"
                     /collection_date="Dec-2020"
                     /collected_by="Orawan Chunhachart"
     rRNA            <1..>1381
                     /product="16S ribosomal RNA"
ORIGIN      
        1 cattagaagc ttgcttctat gacgttagcg gcggacgggt gagtaacacg tgggcaacct
       61 gcctgtaaga ctgggataac ttcgggaaac cgaagctaat accggatagg atcttctcct
      121 tcatgggaga tgattgaaag atggtttcgg ctatcactta cagatgggcc cgcggtgcat
      181 tagctagttg gtgaggtaac ggctcaccaa ggcaacgatg catagccgac ctgagagggt
      241 gatcggccac actgggactg agacacggcc cagactccta cgggaggcag cagtagggaa
      301 tcttccgcaa tggacgaaag tctgacggag caacgccgcg tgagtgatga aggctttcgg
      361 gtcgtaaaac tctgttgtta gggaagaaca agtacgagag taactgctcg taccttgacg
      421 gtacctaacc agaaagccac ggctaactac gtgccagcag ccgcggtaat acgtaggtgg
      481 caagcgttat ccggaattat tgggcgtaaa gcgcgcgcag gcggtttctt aagtctgatg
      541 tgaaagccca cggctcaacc gtggagggtc attggaaact ggggaacttg agtgcagaag
      601 agaaaagcgg aattccacgt gtagcggtga aatgcgtaga gatgtggagg aacaccagtg
      661 gcgaaggcgg ctttttggtc tgtaactgac gctgaggcgc gaaagcgtgg ggagcaaaca
      721 ggattagata ccctggtagt gcacgccgta aacgatgagt gctaagtgtt agagggtttc
      781 cgccctttag tgctgcagct aacgcattaa gcactccgcc tggggagtac ggtcgcaaga
      841 ctgaaactca aaggaattga cgggggcccg cacaagcggt ggagcatgtg gtttaattcg
      901 aagcaacgcg aagaacctta ccaggtcttg acatcctctg acaactctag agatagagcg
      961 ttccccttcg ggggacagag tgacaggtgg tgcatggttg tcgtcagctc gtgtcgtgag
     1021 atgttgggtt aagtcccgca acgagcgcaa cccttgatct tagttgccag catttagttg
     1081 ggcactctaa ggtgactgcc ggtgacaaac cggaggaagg tggggatgac gtcaaatcat
     1141 catgcccctt atgacctggg ctacacacgt gctacaatgg atggtacaaa gggctgcaag
     1201 accgcgaggt caagccaatc ccataaaacc attctcagtt cggattgtag gctgcaactc
     1261 gcctacatga agctggaatc gctagtaatc gcggatcagc atgccgcggt gaatacgttc
     1321 ccgggccttg tacacaccgc ccgtcacacc acgagagttt gtaacacccg aagtcggtgg
     1381 g

LOCUS       OL721889                1438 bp    DNA     linear   BCT 06-DEC-2021
DEFINITION  Priestia megaterium strain KPIB105 16S ribosomal RNA gene, partial
            sequence.
ACCESSION   OL721889
VERSION     OL721889
KEYWORDS    .
SOURCE      Priestia megaterium
  ORGANISM  Priestia megaterium
            Bacteria; Firmicutes; Bacilli; Bacillales; Bacillaceae; Priestia.
REFERENCE   1  (bases 1 to 1438)
  AUTHORS   Srithaworn,M. and Chunhachart,O.
  TITLE     Direct Submission
  JOURNAL   Submitted (06-DEC-2021) Department of Microbiology, Kasetsart
            University, Faculty of Liberal Arts and Sciences, Kasetsart
            University, Nakhon Pathom 73140, Thailand
COMMENT     ##Assembly-Data-START##
            Sequencing Technology :: Sanger dideoxy sequencing
            ##Assembly-Data-END##
FEATURES             Location/Qualifiers
     source          1..1438
                     /organism="Priestia megaterium"
                     /mol_type="genomic DNA"
                     /strain="KPIB105"
                     /isolation_source="soil"
                     /db_xref="taxon:1404"
                     /collection_date="Dec-2020"
                     /collected_by="Orawan Chunhachart"
     rRNA            <1..>1438
                     /product="16S ribosomal RNA"
ORIGIN      
        1 cgctatacat gcagtcgagc gaactgatta gaagcttgct tctatgacgt tagcggcgga
       61 cgggtgagta acacgtgggc aacctgcctg taagactggg ataacttcgg gaaaccgaag
      121 ctaataccgg ataggatctt ctccttcatg ggagatgatt gaaagatggt ttcggctatc
      181 acttacagat gggcccgcgg tgcattagct agttggtgag gtaacggctc accaaggcca
      241 cgatgcatag ccgacctgag agggtgatcg gccacactgg gactgagaca cggcccagac
      301 tcctacggga ggcagcagta gggaatcttc cgcaatggac gaaagtctga cggagcaacg
      361 ccgcgtgagt gatgaaggct ttcgggtcgt aaaactctgt tgttagggaa gaacaagtat
      421 gagagtaact gctcgtacct tgacggtacc taaccagaaa gccacggcta actacgtgcc
      481 agcagccgcg gtaatacgta ggtggcaagc gttatccggg aattattggg cgtaaagcgc
      541 gcgcaggcgg tttcttaagt ctgatgtgaa agcccacggc tcaaccgtgg agggtcattg
      601 gaaactgggg aacttgagtg cagaagagaa aagcggaatt ccacgtgtag cggtgaaatg
      661 cgtagagatg tggaggaaca ccagtggcga aggcggcttt ttggtctgta actgacgctg
      721 aggcgcgaaa gcgtggggag caaacaggat tagataccct ggtagtccac gccgtaaacg
      781 atgagtgcta agtgttagag ggtttccgcc ctttagtgct gcagctaacg cattaagcac
      841 tccgcctggg gagtacggtc gcaagactga aactcaaagg aattgacggg ggcccgcaca
      901 agcggtggag catgtggttt aattcgaagc aacgcgaaga accttaccag gtcttgacat
      961 cctctgacaa ctctagagat agagcgttcc ccttcggggg acagagtgac aggtggtgca
     1021 tggttgtcgt cagctcgtgt cgtgagatgt tgggttaagt cccgcaacga gcgcaaccct
     1081 tgatcttagt tgccagcatt tagttgggca ctctaaggtg actgccggtg acaaaccgga
     1141 ggaaggtggg gatgacgtca aatcatcatg ccccttatga cctgggctac acacgtgcta
     1201 caatggatgg tacaaagggc tgcaagaccg cgaggtcaag ccaatcccat aaaaccattc
     1261 tcagttcgga ttgtaggctg caactcgcct acatgaagct ggaatcgcta gtaatcgcgg
     1321 atcagcatgc cgcggtgaat acgttcccgg gccttgtaca caccgcccgt cacaccacga
     1381 gagtttgtaa cacccgaagt cggtggagta accgtaagga gctagccgct taagtgac
//

LOCUS       OL721892                1439 bp    DNA     linear   BCT 06-DEC-2021
DEFINITION  Priestia aryabhattai strain KRME106 16S ribosomal RNA gene, partial
            sequence.
ACCESSION   OL721892
VERSION     OL721892
KEYWORDS    .
SOURCE      Priestia aryabhattai
  ORGANISM  Priestia aryabhattai
            Bacteria; Firmicutes; Bacilli; Bacillales; Bacillaceae; Priestia.
REFERENCE   1  (bases 1 to 1439)
  AUTHORS   Srithaworn,M. and Chunhachart,O.
  TITLE     Direct Submission
  JOURNAL   Submitted (06-DEC-2021) Department of Microbiology, Kasetsart
            University, Faculty of Liberal Arts and Sciences, Kasetsart
            University, Nakhon Pathom 73140, Thailand
COMMENT     ##Assembly-Data-START##
            Sequencing Technology :: Sanger dideoxy sequencing
            ##Assembly-Data-END##
FEATURES             Location/Qualifiers
     source          1..1439
                     /organism="Priestia aryabhattai"
                     /mol_type="genomic DNA"
                     /strain="KRME106"
                     /isolation_source="soil"
                     /db_xref="taxon:412384"
                     /collection_date="Dec-2020"
                     /collected_by="Orawan Chunhachart"
     rRNA            <1..>1439
                     /product="16S ribosomal RNA"
ORIGIN      
        1 gctgctataa tgcagtcgag cgaactgatt agaagcttgc ttctatgacg ttagcggcgg
       61 acgggtgagt aacacgtggg caacctgcct gtaagactgg gataacttcg ggaaaccgaa
      121 gctaataccg gataggatct tctccttcat gggagatgat tgaaagatgg tttcggctat
      181 cacttacaga tgggcccgcg gtgcattagc tagttggtga ggtaacggct caccaaggca
      241 acgatgcata gccgacctga gagggtgatc ggccacactg ggactgagac acggcccaga
      301 ctcctacggg aggcagcagt agggaatctt ccgcaatgga cgaaagtctg acggagcaac
      361 gccgcgtgag tgatgaaggc tttcgggtcg taaaactctg ttgttaggga agaacaagta
      421 cgagagtaac tgctcgtacc ttgacggtac ctaaccagaa agccacggct aactacgtgc
      481 cagcagccgc ggtaatacgt aggtggcaag cgttatccgg aattattggg cgtaaagcgc
      541 gcgcaggcgg tttcttaagt ctgatgtgaa agcccacggc tcaaccgtgg agggtcattg
      601 gaaactgggg aacttgagtg cagaagagaa aagcggaatt ccacgtgtag cggtgaaatg
      661 cgtagagatg tggaggaaca ccagtggcga aggcggcttt ttggtctgta actgacgctg
      721 aggcgcgaaa gcgtggggag caaacaggat tagataccct ggtagtccac gccgtaaacg
      781 atgagtgcta agtgttagag ggtttccgcc ctttagtgct gcagctaacg cattaagcac
      841 tccgcctggg gagtacggtc gcaagactga aactcaaagg aattgacggg ggcccgcaca
      901 agcggtggag catgtggttt aattcgaagc aacgcgaaga accttaccag gtcttgacat
      961 cctctgacaa ctctagagat agagcgttcc ccttcggggg acagagtgac aggtggtgca
     1021 tggttgtcgt cagctcgtgt cgtgagatgt tgggttaagt cccgcaacga gcgcaaccct
     1081 tgatcttagt tgccagcatt tagttgggca ctctaaggtg actgccggtg acaaaccgga
     1141 ggaaggtggg gatgacgtca aatcatcatg ccccttatga cctgggctac acacgtgcta
     1201 caatggatgg tacaaagggc tgcaagaccg cgaggtcaag ccaatcccat aaaaccattc
     1261 tcagttcgga ttgtaggctg caactcgcct acatgaagct ggaatcgcta gtaatcgcgg
     1321 atcagcatgc cgcggtgaat acgttcccgg gccttgtaca caccgcccgt cacaccacga
     1381 gagtttgtaa cacccgaagt cggtggagta accgtaagga gctagccgca tatagtgac
//
LOCUS       OL721893                1421 bp    DNA     linear   BCT 06-DEC-2021
DEFINITION  Priestia megaterium strain KAH109 16S ribosomal RNA gene, partial
            sequence.
ACCESSION   OL721893
VERSION     OL721893
KEYWORDS    .
SOURCE      Priestia megaterium
  ORGANISM  Priestia megaterium
            Bacteria; Firmicutes; Bacilli; Bacillales; Bacillaceae; Priestia.
REFERENCE   1  (bases 1 to 1421)
  AUTHORS   Srithaworn,M. and Chunhachart,O.
  TITLE     Direct Submission
  JOURNAL   Submitted (06-DEC-2021) Department of Microbiology, Kasetsart
            University, Faculty of Liberal Arts and Sciences, Kasetsart
            University, Nakhon Pathom 73140, Thailand
COMMENT     ##Assembly-Data-START##
            Sequencing Technology :: Sanger dideoxy sequencing
            ##Assembly-Data-END##
FEATURES             Location/Qualifiers
     source          1..1421
                     /organism="Priestia megaterium"
                     /mol_type="genomic DNA"
                     /strain="KAH109"
                     /isolation_source="soil"
                     /db_xref="taxon:1404"
                     /collection_date="Dec-2020"
                     /collected_by="Orawan Chunhachart"
     rRNA            <1..>1421
                     /product="16S ribosomal RNA"
ORIGIN      
        1 ctgccagtcg agcgactgat tagaagcttg cttctatgac gttagcggcg gacgggtgag
       61 taacacgtgg gcaacctgcc tgtaagactg ggataacttc gggaaaccga agctaatacc
      121 ggataggatc ttctccttca tgggagatga ttgaaagatg gtttcggcta tcacttacag
      181 atgggcccgc ggtgcattag ctagttggtg aggtaacggc tcaccaaggc aacgatgcat
      241 agccgacctg agagggtgat cggccacact gggactgaga cacggcccag actcctacgg
      301 gaggcagcag tagggaatct tccgcaatgg acgaaagtct gacggagcaa cgccgcgtga
      361 gtgatgaagg ctttcgggtc gtaaaactct gttgttaggg aagaacaagt acaagagtaa
      421 ctgcttgtac cttgacggta cctaaccaga aagccacggc taactacgtg ccagcagccg
      481 cggtaatacg taggtggcaa gcgttatccg gaattattgg gcgtaaagcg cgcgcaggcg
      541 gtttcttaag tctgatgtga aagcccacgg ctcaaccgtg gagggtcatt ggaaactggg
      601 gaacttgagt gcagaagaga aaagcggaat tccacgtgta gcggtgaaat gcgtagagat
      661 gtggaggaac accagtggcg aaggcggctt tttggtctgt aactgacgct gaggcgcgaa
      721 agcgtgggga gcaaacagga ttagataccc tggtagtcca cgccgtaaac gatgagtgct
      781 aagtgttaga gggtttccgc cctttagtgc tgcagctaac gcattaagca ctccgcctgg
      841 ggagtacggt cgcaagactg aaactcaaag gaattgacgg gggcccgcac aagcggtgga
      901 gcatgtggtt taattcgaag caacgcgaag aaccttacca ggtcttgaca tcctctgaca
      961 actctagaga tagagcgttc cccttcgggg gacagagtga caggtggtgc atggttgtcg
     1021 tcagctcgtg tcgtgagatg ttgggttaag tcccgcaacg agcgcaaccc ttgatcttag
     1081 ttgccagcat ttagttgggc actctaaggt gactgccggt gacaaaccgg aggaaggtgg
     1141 ggatgacgtc aaatcatcat gccccttatg acctgggcta cacacgtgct acaatggatg
     1201 gtacaaaggg ctgcaagacc gcgaggtcaa gccaatccca taaaaccatt ctcagttcgg
     1261 attgtaggct gcaactcgcc tacatgaagc tggaatcgct agtaatcgcg gatcagcatg
     1321 ccgcggtgaa tacgttcccg ggccttgtac acaccgcccg tcacaccacg agagtttgta
     1381 acacccgaag tcggtggagt aaccgtaagg agctagccgc a
//
LOCUS       OM011975                1431 bp    DNA     linear   BCT 25-DEC-2021
DEFINITION  Bacillus mycoides strain KPIB103 16S ribosomal RNA gene, partial
            sequence.
ACCESSION   OM011975
VERSION     OM011975
KEYWORDS    .
SOURCE      Bacillus mycoides (Bacillus weihenstephanensis)
  ORGANISM  Bacillus mycoides
            Bacteria; Firmicutes; Bacilli; Bacillales; Bacillaceae; Bacillus;
            Bacillus cereus group.
REFERENCE   1  (bases 1 to 1431)
  AUTHORS   Srithaworn,M. and Chunhachart,O.
  TITLE     Direct Submission
  JOURNAL   Submitted (25-DEC-2021) Department of Microbiology, Kasetsart
            University, Faculty of Liberal Arts and Sciences, Kasetsart
            University, Nakhon Pathom 73140, Thailand
COMMENT     ##Assembly-Data-START##
            Sequencing Technology :: Sanger dideoxy sequencing
            ##Assembly-Data-END##
FEATURES             Location/Qualifiers
     source          1..1431
                     /organism="Bacillus mycoides"
                     /mol_type="genomic DNA"
                     /strain="KPIB103"
                     /isolation_source="soil"
                     /db_xref="taxon:1405"
     rRNA            <1..>1431
                     /product="16S ribosomal RNA"
ORIGIN      
        1 ctgctatact gcagtcgagc gaatggatta agagcttgct cttatgaagt tagcggcgga
       61 cgggtgagta acacgtgggt aacctgccca taagactggg ataactccgg gaaaccgggg
      121 ctaataccgg ataacatttt gcgccgcatg gcgcgaaatt gaaaggcggc ttcggctgtc
      181 acttatggat ggacccgcgt cgcattagct agttggtgag gtaacggctc accaaggcaa
      241 cgatgcgtag ccgacctgag agggtgatcg gccacactgg gactgagaca cggcccagac
      301 tcctacggga ggcagcagta gggaatcttc cgcaatggac gaaagtctga cggagcaacg
      361 ccgcgtgagt gatgaaggct ttcgggtcgt aaaactctgt tgttagggaa gaacaagtgc
      421 tagttgaata agctggcacc ttgacggtac ctaaccagaa agccacggct aactacgtgc
      481 cagcagccgc ggtaatacgt aggtggcaag cgttatccgg aattattggg cgtaaagcgc
      541 gcgcaggtgg tttcttaagt ctgatgtgaa agcccacggc tcaaccgtgg agggtcattg
      601 gaaactggga gacttgagtg cagaagagga aagtggaatt ccatgtgtag cggtgaaatg
      661 cgtagagata tggaggaaca ccagtggcga aggcgacttt ctggtctgta actgacactg
      721 aggcgcgaaa gcgtggggag caaacaggat tagataccct ggtagtccac gccgtaaacg
      781 atgagtgcta agtgttagag ggtttccgcc ctttagtgct gaagttaacg cattaagcac
      841 tccgcctggg gagtacggcc gcaaggctga aactcaaagg aattgacggg ggcccgcaca
      901 agcggtggag catgtggttt aattcgaagc aacgcgaaga accttaccag gtcttgacat
      961 cctctgacaa ccctagagat agggcttccc cttcgggggc agagtgacag gtggtgcatg
     1021 gttgtcgtca gctcgtgtcg tgagatgttg ggttaagtcc cgcaacgagc gcaacccttg
     1081 atcttagttg ccatcattaa gttgggcact ctaaggtgac tgccggtgac aaaccggagg
     1141 aaggtgggga tgacgtcaaa tcatcatgcc ccttatgacc tgggctacac acgtgctaca
     1201 atggacggta caaagagctg caagaccgcg aggtggagct aatctcataa aaccgttctc
     1261 agttcggatt gtaggctgca actcgcctac atgaagctgg aatcgctagt aatcgcggat
     1321 cagcatgccg cggtgaatac gttcccgggc cttgtacaca ccgcccgtca caccacgaga
     1381 gtttgtaaca cccgaagtcg gtggggtaac cttttggagc cagccgctat a
//
